# Supplementary material for: In Silico Molecular Docking and Dynamics Simulation Analysis of Potential Histone Lysine Methyl Transferase Inhibitors for Managing β-Thalassemia
Source: Molecules. 2023 Oct 25;28(21):7266. doi: 10.3390/molecules28217266 (PMC10650625; doi:10.3390/molecules28217266)
Supplement: Supplementary file 1 [file molecules-28-07266-s001.zip]

Archive with 1 entries (1 files):
- molecules-2642812-supplementary.pdf
